# Supplementary material for: Comparative Genomic Analysis of Biofilm-Forming Polar Microbacterium sp. Strains PAMC22086 and PAMC21962 Isolated from Extreme Habitats
Source: Microorganisms. 2023 Jul 5;11(7):1757. doi: 10.3390/microorganisms11071757 (PMC10384088; doi:10.3390/microorganisms11071757)
Supplement: Supplementary file 1 [file microorganisms-11-01757-s001.zip]

Archive with 3 entries (2 files):
- microorganisms-2419092-supplementary/
- microorganisms-2419092-supplementary/microorganisms-2419092 - Supplementary Table_20230622.xlsx
- microorganisms-2419092-supplementary/microorganisms-2419092-Supplementary2.pdf
