# Supplementary material for: Comparative Genomic Analysis of Biofilm-Forming Polar Microbacterium sp. Strains PAMC22086 and PAMC21962 Isolated from Extreme Habitats
Source: Microorganisms. 2023 Jul 5;11(7):1757. doi: 10.3390/microorganisms11071757 (PMC10384088; doi:10.3390/microorganisms11071757)
Supplement: Supplementary file 1 [file microorganisms-11-01757-s001.zip › microorganisms-2419092-supplementary/microorganisms-2419092 - Supplementary Table_20230622.xlsx]

## Sheet: Table S1
Supplementary Table S1. Putative biofilm-related genes identified from PAMC21962 and PAMC22086
Description	PAMC21962	PAMC22086
Acetyltransferase (GNAT) domain	argA,rimI,rimJ	argA, rimI, rimJ, yncA
Acetyltransferase (GNAT) family	speG	speG
Acetyltransferase (isoleucine patch	maa
ATPases associated with a variety of cellular activities	ylmA,natA,fhuC,rfbB2,fecE,sufC,hmuV,livF,gluA,phnL,yjjK,fecE,ftsE,yufO,ykoD,MA20_16895	bioM,cbrD,fecE,feuA,fhuC,ftsE,glnQ,gluA,livF,phnL,rfbB2,ssuB,sufC,yjjK,ykoD,ylmA,yufO
Bacterial extracellular solute-binding proteins,family 5 Middle	oppA, dciAE	dppA, oppA
Bacterial transferase hexapeptide (six repeats)	cysE	cysE
Belongs to the ABC transporter superfamily	msiK	dppD, msiK, oppD
Binding-protein-dependent transport system inner membrane component	gluC,proZ,proW,oppC,metI,glnP2,dasC,dppB,gluD,pstA,opuAB,dppC,modB	ddpB,dppB,gluC,gluD,metI,modB,opuAB,oppB1,proW,proZ,pstA,ssuC,tcyA/tcyB
Cell cycle protein	rodA, ftsW	ftsW, rodA
Cell wall formation. Catalyzes the transfer of a GlcNAc subunit on undecaprenyl-pyrophosphoryl-MurNAc-pentapeptide (lipid intermediate I) to form undecaprenyl-pyrophosphoryl-MurNAc- (pentapeptide)GlcNAc (lipid intermediate II)	murG	murG
Cellulose biosynthesis protein BcsQ	soj, parA	soj, parA
Class II Aldolase and Adducin N-terminal domain	araD, rhaD
Competence protein	comEC	comEC
Competence-damaged protein	cinA	cinA
DegT/DnrJ/EryC1/StrS aminotransferase family	aspC	aspC, degT
Displays ATPase and GTPase activities	yvcJ	yvcJ
Endonuclease/Exonuclease/phosphatase family	xth, xthA	staP, xth, xthA
FGGY family of carbohydrate kinases,N-terminal domain	araB, xylB, rhaB	xylB
Glucosamine-6-phosphate isomerases/6-phosphogluconolactonase	pgl	pgl
Glycosyltransferases group 1	glgA	glgA, wcoF
Glycosyltransferase Family 4	mgtA, wcoF, rfe	rfe, mgtA
Glycosyltransferase like family 2	ycbB, exoA, glfT	exoA, ycbB
helix_turn_helix,Lux Regulon	tcsR3	chiR,devR,pknK,tcsR2,tcsR3,modB
Helix-turn-helix XRE-family like proteins	clgR	clgR
Isomerase	rhaI
Magnesium chelatase,subunit ChlI C-terminal	comM
MviN-like protein	mviN	mviN
PDZ domain (Also known as DHR or GLGF)	degP	degP
Phosphate acyltransferases	plsC, plsC2	plsC, plsC2
Protein of unknown function (DUF2662)	fhaA	fhaA
SLBB domain	comEA	comEA
SpoU rRNA Methylase family	spoU2, trmH	trmH
sulfurtransferase	sseB
transferase activity,transferring glycosyl groups	kanE	gumI
An essential GTPase which binds GTP, GDP and possibly (p)ppGpp with moderate affinity, with high nucleotide exchange rates and a fairly low GTP hydrolysis rate. Plays a role in control of the cell cycle, stress response, ribosome biogenesis and in those bacteria that undergo differentiation, in morphogenesis control		obg
Catalyzes the formation of the alpha-1,6-glucosidic linkages in glycogen by scission of a 1,4-alpha-linked oligosaccharide from growing alpha-1,4-glucan chains and the subsequent attachment of the oligosaccharide to the alpha-1,6 position		glgB
